# Supplementary material for: Mutation interactions of BRAF and TP53 define novel prognostic stratification and therapeutic implications in papillary thyroid carcinoma
Source: Front Endocrinol (Lausanne). 2025 Sep 29;16:1584618. doi: 10.3389/fendo.2025.1584618 (PMC12515616; doi:10.3389/fendo.2025.1584618)
Supplement: Supplementary file 2 [file Table1.xlsx]

## Sheet: SubTab1_Muts Correlations table
A	B	Neither	A Not B	B Not A	Both	Log2 Odds Ratio	p-Value	q-Value	Tendency
BRAF	NRAS	213	249	32	0	<-3	<0.001	<0.001	Mutual exclusivity
BRAF	RET	215	249	30	0	<-3	<0.001	<0.001	Mutual exclusivity
BRAF	TERT	233	221	12	28	1.299	0.013	0.162	Co-occurrence
BRAF	PTEN	239	249	6	0	<-3	0.014	0.162	Mutual exclusivity
RET	PTEN	460	28	4	2	>3	0.046	0.413	Co-occurrence
RET	CDKN2A	464	29	0	1	>3	0.061	0.455	Co-occurrence
TERT	NRAS	427	35	27	5	1.176	0.167	1	Co-occurrence
TP53	NRAS	459	3	31	1	2.303	0.236	1	Co-occurrence
RET	NRAS	432	30	32	0	<-3	0.246	1	Mutual exclusivity
TERT	ATM	450	39	4	1	1.528	0.346	1	Co-occurrence
TERT	BRCA2	450	39	4	1	1.528	0.346	1	Co-occurrence
BRAF	TP53	242	248	3	1	-1.62	0.369	1	Mutual exclusivity
BRAF	BRCA2	244	245	1	4	1.994	0.373	1	Co-occurrence
BRAF	CDKN2A	244	249	1	0	<-3	0.496	1	Mutual exclusivity
RET	ATM	459	30	5	0	<-3	1	1	Mutual exclusivity
RET	BRCA2	459	30	5	0	<-3	1	1	Mutual exclusivity
CDKN2A	ATM	488	1	5	0	<-3	1	1	Mutual exclusivity
CDKN2A	BRCA2	488	1	5	0	<-3	1	1	Mutual exclusivity
CDKN2A	NRAS	461	1	32	0	<-3	1	1	Mutual exclusivity
BRAF	ATM	243	246	2	3	0.567	1	1	Co-occurrence
NRAS	ATM	457	32	5	0	<-3	1	1	Mutual exclusivity
NRAS	BRCA2	457	32	5	0	<-3	1	1	Mutual exclusivity
TP53	CDKN2A	489	4	1	0	<-3	1	1	Mutual exclusivity
BRAF	EP300	245	249	0	0	>3	1	1	Co-occurrence
TERT	EP300	454	40	0	0	>3	1	1	Co-occurrence
RET	EP300	464	30	0	0	>3	1	1	Co-occurrence
TP53	EP300	490	4	0	0	>3	1	1	Co-occurrence
CDKN2A	EP300	493	1	0	0	>3	1	1	Co-occurrence
NRAS	EP300	462	32	0	0	>3	1	1	Co-occurrence
PTEN	EP300	488	6	0	0	>3	1	1	Co-occurrence
ATM	EP300	489	5	0	0	>3	1	1	Co-occurrence
BRCA2	EP300	489	5	0	0	>3	1	1	Co-occurrence
TP53	ATM	485	4	5	0	<-3	1	1	Mutual exclusivity
TP53	BRCA2	485	4	5	0	<-3	1	1	Mutual exclusivity
RET	TP53	460	30	4	0	<-3	1	1	Mutual exclusivity
TERT	PTEN	448	40	6	0	<-3	1	1	Mutual exclusivity
ATM	BRCA2	484	5	5	0	<-3	1	1	Mutual exclusivity
TERT	RET	426	38	28	2	-0.321	1	1	Mutual exclusivity
CDKN2A	PTEN	487	1	6	0	<-3	1	1	Mutual exclusivity
PTEN	ATM	483	6	5	0	<-3	1	1	Mutual exclusivity
PTEN	BRCA2	483	6	5	0	<-3	1	1	Mutual exclusivity
NRAS	PTEN	456	32	6	0	<-3	1	1	Mutual exclusivity
TERT	CDKN2A	453	40	1	0	<-3	1	1	Mutual exclusivity
TP53	PTEN	484	4	6	0	<-3	1	1	Mutual exclusivity
TERT	TP53	450	40	4	0	<-3	1	1	Mutual exclusivity
