# Supplementary material for: Mutation interactions of BRAF and TP53 define novel prognostic stratification and therapeutic implications in papillary thyroid carcinoma
Source: Front Endocrinol (Lausanne). 2025 Sep 29;16:1584618. doi: 10.3389/fendo.2025.1584618 (PMC12515616; doi:10.3389/fendo.2025.1584618)
Supplement: Supplementary file 3 [file Table2.xlsx]

## Sheet: SubTab2_Muts Correlations table
A	B	Neither	A Not B	B Not A	Both	Log2 Odds Ratio	p-Value	q-Value	Tendency
TP53	PTEN	28	11	1	5	>3	0.017	0.596	Co-occurrence
BRAF	TERT	20	0	19	6	>3	0.027	0.596	Co-occurrence
BRAF	CDKN2A	38	4	1	2	>3	0.043	0.64	Co-occurrence
PTEN	EP300	39	5	0	1	>3	0.133	1	Co-occurrence
TERT	ATM	18	25	2	0	<-3	0.192	1	Mutual exclusivity
TERT	CDKN2A	20	22	0	3	>3	0.242	1	Co-occurrence
PTEN	ATM	38	5	1	1	2.926	0.252	1	Co-occurrence
BRAF	NRAS	29	6	10	0	<-3	0.312	1	Mutual exclusivity
NRAS	PTEN	29	10	6	0	<-3	0.312	1	Mutual exclusivity
TP53	EP300	29	15	0	1	>3	0.356	1	Co-occurrence
TERT	NRAS	17	18	3	7	1.14	0.473	1	Co-occurrence
TERT	TP53	14	15	6	10	0.637	0.544	1	Co-occurrence
RET	NRAS	30	5	10	0	<-3	0.571	1	Mutual exclusivity
BRAF	PTEN	33	6	6	0	<-3	0.576	1	Mutual exclusivity
RET	TP53	25	4	15	1	-1.263	0.641	1	Mutual exclusivity
CDKN2A	PTEN	36	3	6	0	<-3	1	1	Mutual exclusivity
TP53	CDKN2A	27	15	2	1	-0.152	1	1	Mutual exclusivity
BRAF	EP300	38	6	1	0	<-3	1	1	Mutual exclusivity
RET	EP300	39	5	1	0	<-3	1	1	Mutual exclusivity
TP53	ATM	28	15	1	1	0.9	1	1	Co-occurrence
CDKN2A	ATM	40	3	2	0	<-3	1	1	Mutual exclusivity
NRAS	EP300	34	10	1	0	<-3	1	1	Mutual exclusivity
RET	CDKN2A	37	5	3	0	<-3	1	1	Mutual exclusivity
CDKN2A	EP300	41	3	1	0	<-3	1	1	Mutual exclusivity
BRAF	BRCA2	39	6	0	0	>3	1	1	Co-occurrence
TERT	BRCA2	20	25	0	0	>3	1	1	Co-occurrence
RET	BRCA2	40	5	0	0	>3	1	1	Co-occurrence
TP53	BRCA2	29	16	0	0	>3	1	1	Co-occurrence
CDKN2A	BRCA2	42	3	0	0	>3	1	1	Co-occurrence
NRAS	BRCA2	35	10	0	0	>3	1	1	Co-occurrence
PTEN	BRCA2	39	6	0	0	>3	1	1	Co-occurrence
ATM	BRCA2	43	2	0	0	>3	1	1	Co-occurrence
TERT	EP300	20	24	0	1	>3	1	1	Co-occurrence
BRCA2	EP300	44	0	1	0	>3	1	1	Co-occurrence
TERT	RET	18	22	2	3	0.295	1	1	Co-occurrence
CDKN2A	NRAS	32	3	10	0	<-3	1	1	Mutual exclusivity
BRAF	RET	34	6	5	0	<-3	1	1	Mutual exclusivity
RET	PTEN	34	5	6	0	<-3	1	1	Mutual exclusivity
TERT	PTEN	17	22	3	3	-0.372	1	1	Mutual exclusivity
BRAF	TP53	25	4	14	2	-0.163	1	1	Mutual exclusivity
RET	ATM	38	5	2	0	<-3	1	1	Mutual exclusivity
ATM	EP300	42	2	1	0	<-3	1	1	Mutual exclusivity
BRAF	ATM	37	6	2	0	<-3	1	1	Mutual exclusivity
NRAS	ATM	33	10	2	0	<-3	1	1	Mutual exclusivity
TP53	NRAS	22	13	7	3	-0.463	1	1	Mutual exclusivity
