# Supplementary material for: Mutation interactions of BRAF and TP53 define novel prognostic stratification and therapeutic implications in papillary thyroid carcinoma
Source: Front Endocrinol (Lausanne). 2025 Sep 29;16:1584618. doi: 10.3389/fendo.2025.1584618 (PMC12515616; doi:10.3389/fendo.2025.1584618)
Supplement: Supplementary file 4 [file Table3.xlsx]

## Sheet: Sheet1
Expression of	Mean_mutant	Mean_wild	FC (mutant/wild)	Direction	p-value
KCNQ3	1118.3	377.41	2.96	up	1.85e-29
GABRB2	3454.92	1116.18	3.1	up	1.93e-28
SNAP25	128.69	49.26	2.61	up	4.53e-28
ALDH2	1913.86	3621.85	1.89	down	1.92e-27
MET	15238.5	7593.09	2.01	up	2.39e-25
PDE5A	8538.21	4031.04	2.12	up	2.87e-24
TPO	17494.8	64505.4	3.7	down	3.1e-22
AVPR1A	113.89	410.83	3.57	down	3.39e-20
KCNQ1	2903.57	4565.25	1.56	down	4.56e-20
PRKCE	176.91	274.91	1.56	down	4.1e-19
ICAM1	3263.72	1833.74	1.78	up	4.23e-17
RARB	196.77	320.83	1.64	down	4.25e-17
CHRM3	120.88	235.99	1.96	down	4.44e-17
KIT	413.73	1704.42	4.17	down	5.86e-16
NPR3	389.1	1003.1	2.56	down	1.21e-15
KDR	2044.92	3460.11	1.69	down	2.86e-15
FLT4	749.87	1196.75	1.59	down	5.35e-15
HRH1	435.3	224.61	1.94	up	5.61e-15
DPP4	4739.61	2853.92	1.66	up	1.49e-14
FLT1	3161.54	5078.15	1.61	down	2.1e-14
CARTPT	301.07	610.78	2.04	down	2.41e-14
HPSE	174.96	117.19	1.49	up	3.07e-14
CA2	259.88	581.84	2.22	down	4.29e-14
BCL2	1400.27	2404.2	1.72	down	1.55e-13
PDE4C	594.57	364.01	1.63	up	1.62e-13
GABRB3	264.54	554.28	2.08	down	1.73e-13
AR	219.76	458.02	2.08	down	2.42e-13
ALOX5	2682.69	1258.77	2.13	up	3.24e-13
VEGFA	8506.83	12940	1.52	down	3.7e-13
PRKCA	224.78	454.22	2.04	down	4.39e-13
PDE7B	332.97	495.48	1.49	down	4.75e-13
RYR1	1116.86	695.03	1.61	up	5e-13
CA4	195.18	516.18	2.63	down	5.51e-13
RAMP1	316.03	141.43	2.23	up	8.66e-13
RXRG	2831.61	1713.48	1.65	up	1.23e-12
ABCC8	156.9	282.03	1.79	down	1.91e-12
NPR1	264.94	396.15	1.49	down	2.98e-12
PTGS2	401.43	226.44	1.77	up	1.06e-11
ALK	114.86	551.91	4.76	down	1.43e-11
SCN4B	371.2	629.5	1.69	down	2.91e-11
EDNRB	1040.18	1761.01	1.69	down	4.97e-11
JUN	8735.93	15805.3	1.82	down	1.33e-10
COL1A1	31981	14666.6	2.18	up	1.6e-10
TXNRD1	1162.63	1703.59	1.47	down	1.79e-10
ACE	631.91	960.47	1.52	down	2.31e-10
KCNJ8	192.16	281.9	1.47	down	2.88e-10
AKR1C2	28.9	492.04	16.67	down	3.88e-10
ESR1	850.87	479.13	1.78	up	6.47e-10
CA12	1768.8	3444.08	1.96	down	1.92e-09
MAOB	132.52	363.97	2.78	down	2.73e-09
ACADSB	600.08	874.25	1.45	down	9.91e-09
GUCY1A2	148.61	220.23	1.49	down	1.74e-08
SCN4A	406.3	637.92	1.56	down	4.35e-08
CACNA2D2	366.17	586.97	1.61	down	1.59e-07
PPARG	158.3	568.26	3.57	down	2.09e-07
KCNK2	109.84	246.07	2.22	down	2.53e-07
PDGFRA	227.71	156.01	1.46	up	5.1e-07
QPRT	413.44	615.82	1.49	down	1.86e-06
ADRA2C	93.43	161.7	1.72	down	1.17e-05
ACAT1	1357.99	2028.3	1.49	down	2.26e-05
COL3A1	18691.9	10107.9	1.85	up	2.62e-05
NPR2	159.98	238.11	1.49	down	0.000136
CACNA1H	294.09	438.96	1.49	down	0.000169
GRIK2	89.83	224.63	2.5	down	0.000192
SCNN1B	171.32	367.52	2.13	down	0.000554
CEACAM1	127.29	85.49	1.49	up	0.000704
BCHE	76.54	152.86	2	down	0.00369
