# Supplementary material for: Mutation interactions of BRAF and TP53 define novel prognostic stratification and therapeutic implications in papillary thyroid carcinoma
Source: Front Endocrinol (Lausanne). 2025 Sep 29;16:1584618. doi: 10.3389/fendo.2025.1584618 (PMC12515616; doi:10.3389/fendo.2025.1584618)
Supplement: Supplementary file 5 [file Table4.xlsx]

## Sheet: Sheet1
Expression of	Mean_mutant	Mean_wild	FC (mutant/wild)	Direction	p-value
KCNQ3	1120.59	377.36	2.97	up	9.24e-30
SNAP25	128.95	49.21	2.62	up	2.41e-28
GABRB2	3453.76	1133.27	3.05	up	7.44e-28
ALDH2	1917.88	3602.87	1.89	down	2.64e-27
MET	15256.8	7603.72	2.01	up	1.78e-25
PDE5A	8537.87	4060.08	2.1	up	6.48e-24
TPO	16957.1	65312.2	3.85	down	4.13e-22
KCNQ1	2883.59	4595.78	1.59	down	3.05e-20
AVPR1A	113.79	409.16	3.57	down	3.7e-20
PRKCE	177.41	273.26	1.54	down	4.64e-19
CHRM3	118.45	240.24	2.04	down	4.94e-18
RARB	195.97	321.69	1.64	down	2.75e-17
ICAM1	3263.02	1844.17	1.77	up	7.5e-17
KIT	386.57	1752.01	4.55	down	9.66e-17
NPR3	386.32	1004.95	2.63	down	4.75e-16
FLT4	742.46	1209.13	1.64	down	5.61e-16
KDR	2035.81	3469.88	1.69	down	1.46e-15
FLT1	3126.57	5137.79	1.64	down	2.9e-15
CARTPT	301.84	607.26	2	down	6.84e-15
VEGFA	8405.56	13119.8	1.56	down	1.3e-14
HRH1	435.35	225.84	1.93	up	1.74e-14
HPSE	175.24	116.97	1.5	up	2e-14
AR	216.96	462.27	2.13	down	2.78e-14
DPP4	4733.64	2878.03	1.64	up	2.91e-14
PRKCA	221.49	459.52	2.08	down	3.42e-14
PDE7B	326.94	506.82	1.54	down	4.07e-14
CA2	260.4	578.76	2.22	down	7.47e-14
GABRB3	264.51	552.52	2.08	down	9.46e-14
IL11RA	688.14	998.36	1.45	down	1e-13
PDE4C	595.7	363.14	1.64	up	1.14e-13
BCL2	1392.52	2413.78	1.72	down	1.2e-13
ALOX5	2689.6	1253.57	2.15	up	1.56e-13
CA4	187.33	530.26	2.86	down	2.61e-13
NPR1	261.77	401.82	1.54	down	9.01e-13
RAMP1	316.02	142.55	2.22	up	1.14e-12
ABCC8	158.53	277.91	1.75	down	1.16e-12
RYR1	1115.05	701.4	1.59	up	1.44e-12
RXRG	2825.11	1733.84	1.63	up	5.66e-12
SCN4B	369.46	631.44	1.69	down	1.23e-11
EDNRB	1028.32	1780.8	1.72	down	1.32e-11
PTGS2	401.52	227.35	1.77	up	1.46e-11
ACE	623.82	974.99	1.56	down	2.36e-11
ALK	114.81	549.27	4.76	down	2.36e-11
KCNJ8	189.97	285.82	1.52	down	2.93e-11
TXNRD1	1162.8	1699.85	1.47	down	1.03e-10
JUN	8722.79	15787.7	1.82	down	1.56e-10
COL1A1	32049	14636	2.19	up	1.75e-10
AKR1C2	28.89	489.15	16.67	down	2.14e-10
CA12	1742.56	3487.32	2	down	2.94e-10
MAOB	139.6	348	2.5	down	7.78e-10
GUCY1A2	147.13	222.8	1.52	down	4.06e-09
ESR1	848.87	485.56	1.75	up	4.59e-09
CACNA2D2	358.16	602.01	1.69	down	1.17e-08
SCN4A	404.47	640.21	1.59	down	2.07e-08
KCNK2	109.68	245.54	2.22	down	9.06e-08
PPARG	155.09	572.25	3.7	down	1.33e-07
QPRT	409.2	623.23	1.52	down	1.87e-07
PDGFRA	228.22	155.4	1.47	up	4.08e-07
VWF	5594.99	8110.01	1.45	down	8.88e-06
ADRA2C	93.39	161.36	1.72	down	2.74e-05
COL3A1	18731.6	10080.5	1.86	up	2.79e-05
GRIK2	89.61	224.23	2.5	down	0.000127
NPR2	157.59	242.53	1.54	down	0.000149
CACNA1H	294.21	437.81	1.49	down	0.000184
FGFR3	289.4	200.67	1.44	up	0.000678
CEACAM1	126.99	86.38	1.47	up	0.000773
SCNN1B	173.76	361.28	2.08	down	0.00109
BCHE	71.45	162.81	2.27	down	0.00168
LPL	1346.44	936.6	1.44	up	0.00615
